# Supplementary material for: Leishmania species and clinical characteristics of Pacific and Amazon cutaneous leishmaniasis in Ecuador and determinants of health-seeking delay: a cross-sectional study
Source: BMC Infect Dis. 2023 Jun 12;23:395. doi: 10.1186/s12879-023-08377-8 (PMC10258766; doi:10.1186/s12879-023-08377-8)
Supplement: Supplementary file 2 — Additional file 2. Individual patient variables and laboratory results. [file 12879_2023_8377_MOESM2_ESM.xlsx]

## Sheet: Study results
Individual patient variables and laboratory results.
Participant identifier	Ethnicity	Infected_in_the_Amazon?	Altitude_of_presumed_place of_infection_in_meters	Health_seeking_delay	Weeks/Months/Years	Lesion_type#Ulcer	Lesion_type#Nodule	Lesion_type#Other	Number_of_lesions	Body_location#Face	Body_location#Head_not _face	Body_location#neck	Body_location#Trunk	Body_location#right_upper_arm	Body_location#right_lower_arm	Body_location#right_hand	Body_location#left_upper_arm	Body_location#left_lower_arm	Body_location#left_hand	Body_location#genital_area	Body_location#Right_upper_leg	Body_location#right_lower_leg	Body_location#right_foot	Body_location#left_upper_leg	Body_location#left_lower_leg	Body_location#left_foot	microscopy_result	pcr_result	qpcr_result	species_cyt_b_amplificacion
172	1	1	882	2	0	1	1	0	3	0	0	1	0	0	0	0	0	0	1	0	0	0	0	0	0	0	0	0	0	1
187	0	1	254	3	1	1	0	0	2	0	0	0	0	0	0	0	0	1	0	0	0	0	0	0	0	0	0	0	0	1
197	1	1	274	2	2	1	0	0	2	0	0	0	0	0	0	0	0	0	0	0	0	1	0	0	0	0	0	0	0	2
216	1	1	509	14	1	1	0	0	1	0	0	0	0	1	0	0	0	0	0	0	0	0	0	0	0	0	0	0	0	1
329	0	1	737	1	1	1	0	0	2	0	0	0	0	0	0	0	0	0	0	0	0	0	0	0	1	0	0	0	0	1
341	0	0	739	2	0	1	0	0	1	0	0	0	0	0	0	0	0	0	0	1	0	0	0	0	0	0	0	0	0	1
347	0	0	605	1	1	1	0	0	2	0	0	0	0	0	1	0	0	1	0	0	0	0	0	0	0	0	0	0	0
360	0	0	137	2	0	1	0	0	2	1	0	1	0	0	0	0	0	0	0	0	0	0	0	0	0	0	0	0	0	1
365	0	0	1051	2	0	1	0	0	1	0	0	0	0	0	0	0	1	0	0	0	0	0	0	0	0	0	0	0	0	1
368	0	0	569	2	0	1	0	0	3	1	0	0	0	1	0	0	1	0	0	0	0	0	0	0	0	0	0	0	0	1
371	0	0	777	1	1	1	0	0	1	1	0	0	0	0	0	0	0	0	0	0	0	0	0	0	0	0	0	0	0	1
422	1	1	673	2	1	1	0	0	1	0	0	0	0	1	0	0	0	0	0	0	0	0	0	0	0	0	0	0	0	5
423	0	1	508	1	1	1	0	0	1	0	0	0	0	0	0	0	0	0	0	0	0	0	0	0	1	0	0	0	0	1
432	1	1	244	4	1	1	0	0	1	0	0	0	1	0	0	0	0	0	0	0	0	0	0	0	0	0	0	0	0
182	1	1	351	6	0	1	0	0	1	0	0	0	0	0	0	0	0	1	0	0	0	0	0	0	0	0	0	1	0
183	0	1	519	3	1	1	0	0	2	0	0	0	0	0	0	0	1	1	0	0	0	0	0	0	0	0	0	1	0	2
209	0	1	794	1	1	1	0	0	1	0	0	0	0	0	0	1	0	0	0	0	0	0	0	0	0	0	0	1	0	1
249	0	1	333	5	0	1	0	0	2	0	0	0	0	1	0	0	0	0	0	0	0	0	0	0	0	0	0	1	0	1
264	1	1	274	6	1	1	0	0	1	0	0	0	0	0	0	0	0	0	0	0	0	1	0	0	0	0	0	1	0	2
327	1	1	519	2	1	1	0	0	1	0	0	0	0	1	0	0	0	0	0	0	0	0	0	0	0	0	0	1	0	5
348	0	0	605	2	1	1	0	0	1	0	0	0	0	0	0	0	0	1	0	0	0	0	0	0	0	0	0	1	0	1
351	0	0	605	1	1	1	0	0	1	0	0	0	1	0	0	0	0	0	0	0	0	0	0	0	0	0	0	1	0	1
353	0	1	511	6	0	1	0	0	2	0	0	0	1	0	0	0	0	1	0	0	0	0	0	0	0	0	0	1	0	5
362	0	0	1051	2	0	1	0	0	1	1	0	0	0	0	0	0	0	0	0	0	0	0	0	0	0	0	0	1	0	1
364	0	0	1051	1	0	1	0	0	1	0	0	0	0	0	1	0	0	0	0	0	0	0	0	0	0	0	0	1	0	5
366	0	0	510	3	0	1	0	0	1	0	0	0	0	0	0	0	0	0	0	0	0	1	0	0	0	0	0	1	0	1
391	0	0	443	2	0	1	0	0	1	0	0	0	0	0	0	1	0	0	0	0	0	0	0	0	0	0	0	1	0	1
393	0	0	557	3	0	1	0	0	1	0	0	0	0	0	1	0	0	0	0	0	0	0	0	0	0	0	0	1	0	1
394	0	0	455	3	0	1	0	0	1	0	0	0	0	0	1	0	0	0	0	0	0	0	0	0	0	0	0	1	0
395	0	0	362	2	1	1	0	0	1	1	0	0	0	0	0	0	0	0	0	0	0	0	0	0	0	0	0	1	0	1
396	0	0	362	2	1	1	0	0	1	1	0	0	0	0	0	0	0	0	0	0	0	0	0	0	0	0	0	1	0	1
397	0	0	1023	2	1	1	0	0	1	0	0	0	0	0	0	1	0	0	0	0	0	0	0	0	0	0	0	1	0
398	0	0	347	2	0	1	0	0	1	0	0	0	0	0	0	1	0	0	0	0	0	0	0	0	0	0	0	1	0
399	0	0	347	2	1	1	0	0	2	0	0	1	0	0	0	0	0	0	0	0	0	0	0	0	0	0	0	1	0	1
400	0	0	605	6	0	1	0	0	3	0	0	0	0	0	0	0	0	0	0	0	0	0	1	0	0	0	0	1	0	1
401	0	0	455	1	0	1	0	0	1	0	0	0	0	0	1	0	0	0	0	0	0	0	0	0	0	0	0	1	0	1
402	0	0	455	3	0	1	0	0	1	0	0	0	0	0	1	0	0	0	0	0	0	0	0	0	0	0	0	1	0	1
404	0	0	605	1	1	1	0	0	1	0	0	0	0	0	0	0	0	0	0	0	1	0	0	0	0	0	0	1	0	1
405	0	0	149	9	0	1	0	0	1	0	0	0	0	0	0	0	0	0	0	0	0	1	0	0	0	0	0	1	0	1
407	0	0	559	7	0	1	0	0	1	0	0	0	0	0	0	1	0	0	0	0	0	0	0	0	0	0	0	1	0
409	0	0	605	3	1	1	0	0	5	1	0	1	0	0	1	0	0	0	0	0	0	0	0	0	0	0	0	1	0	1
411	0	0	605	3	1	1	0	0	5	0	0	0	1	0	0	0	1	1	0	0	0	0	0	0	0	0	0	1	0	1
424	1	1	516	3	1	1	0	0	1	0	0	0	0	0	0	0	0	0	0	0	0	1	0	0	0	0	0	1	0	5
428	1	1	357	3	1	1	0	0	1	0	0	0	1	0	0	0	0	0	0	0	0	0	0	0	0	0	0	1	0
433	1	1	259	1	0	1	0	0	1	0	0	0	1	0	0	0	0	0	0	0	0	0	0	0	0	0	0	1	0	5
490	0	0	1051	2	0	1	0	0	2	0	0	0	1	0	0	0	0	0	0	0	0	0	0	0	0	0	0	1	0	1
201	1	1	647	28	2	1	0	0	1	0	0	0	0	0	0	0	0	0	0	0	0	0	0	0	1	0	0	1	1
204	1	1	396	3	1	1	0	0	1	0	0	0	0	0	0	0	0	0	0	0	0	1	0	0	0	0	0	1	1
210	1	1	328	2	0	1	0	0	1	1	0	0	0	0	0	0	0	0	0	0	0	0	0	0	0	0	0	1	1
211	1	1	1056	2	0	1	0	0	3	0	0	0	0	0	0	0	0	0	0	0	0	0	0	0	1	0	0	1	1
212	1	1	589	2	2	1	0	0	1	0	0	0	0	0	0	0	0	0	0	0	0	0	0	0	1	0	0	1	1
214	0	1	922	3	2	1	0	0	1	0	0	0	0	0	0	0	0	0	0	0	0	0	0	0	1	0	0	1	1
217	1	1	289	2	2	0	1	0	1	0	0	0	0	0	1	0	0	0	0	0	0	0	0	0	0	0	0	1	1
268	1	1	259	2	0	1	0	0	1	1	0	0	0	0	0	0	0	0	0	0	0	0	0	0	0	0	0	1	1
296	1	1	427	1	2	0	1	0	1	0	0	0	0	0	0	0	1	0	0	0	0	0	0	0	0	0	0	1	1
340	0	0	1051	2	0	1	0	0	2	0	0	0	0	1	0	0	0	0	0	0	1	0	0	0	0	0	0	1	1
357	0	0	1051	2	0	1	0	0	1	0	0	0	1	0	0	0	0	0	0	0	0	0	0	0	0	0	0	1	1
363	0	0	1051	1	0	1	0	0	1	0	0	0	0	0	0	0	1	0	0	0	0	0	0	0	0	0	0	1	1
369	0	0	822	1	0	1	0	0	1	1	0	0	0	0	0	0	0	0	0	0	0	0	0	0	0	0	0	1	1
386	0	1	459	8	1	1	0	0	1	0	0	0	0	0	0	0	1	0	0	0	0	0	0	0	0	0	0	1	1
392	0	0	605	2	0	1	0	0	1	0	0	0	0	0	1	0	0	0	0	0	0	0	0	0	0	0	0	1	1
406	0	0	328	1	1	1	0	0	1	0	0	0	0	0	0	0	0	0	0	0	0	1	0	0	0	0	0	1	1
410	0	1	210	2	0	1	0	0	1	0	0	0	0	0	0	0	0	1	0	0	0	0	0	0	0	0	0	1	1
419	0	1	501	8	0	1	0	0	1	0	1	0	0	0	0	0	0	0	0	0	0	0	0	0	0	0	0	1	1
421	0	1	417	1	1	1	0	0	1	0	0	0	0	0	0	0	0	0	0	0	0	0	0	0	1	0	0	1	1
425	1	1	646	10	1	1	0	0	1	1	0	0	0	0	0	0	0	0	0	0	0	0	0	0	0	0	0	1	1
426	0	0	298	1	0	1	0	0	1	0	0	0	0	0	0	0	0	0	0	0	0	0	0	0	1	0	0	1	1
403	0	0	605	1	1	1	0	0	1	0	0	0	0	0	0	0	0	0	0	0	0	1	0	0	0	0	0	1	2
447	1	1	379	1	1	1	0	0	4	0	0	0	0	0	0	0	0	0	0	1	0	1	0	0	1	0	0	2	0	1
484	0	0	598	2	0	1	0	0	2	1	0	0	1	0	0	0	0	0	0	0	0	0	0	0	0	0	0	2	0	1
485	0	0	822	2	0	1	0	0	2	0	0	0	0	0	0	0	0	0	0	0	0	1	0	0	0	0	0	2	0
486	0	0	545	3	0	1	0	0	1	0	0	0	0	0	1	0	0	0	0	0	0	0	0	0	0	0	0	2	0	1
487	0	0	545	3	0	1	0	0	2	0	0	0	0	1	1	0	0	0	0	0	0	0	0	0	0	0	0	2	0	1
488	0	0	1051	2	0	1	0	0	1	0	0	0	0	0	1	0	0	0	0	0	0	0	0	0	0	0	0	2	0
489	0	0	1051	2	0	1	0	0	1	0	0	1	0	0	0	0	0	0	0	0	0	0	0	0	0	0	0	2	0	1
491	0	1	1051	1	0	1	0	0	1	1	0	0	0	0	0	0	0	0	0	0	0	0	0	0	0	0	0	2	0	1
492	0	0	490	2	1	1	0	0	2	0	0	0	0	0	0	1	0	1	0	0	0	0	0	0	0	0	0	2	0	1
496	0	0	1051	2	0	1	0	0	1	1	0	0	0	0	0	0	0	0	0	0	0	0	0	0	0	0	0	2	0	1
497	0	0	1051	2	0	1	0	0	1	1	0	0	0	0	0	0	0	0	0	0	0	0	0	0	0	0	0	2	0	1
498	0	0	725	3	0	1	0	0	1	1	0	0	0	0	0	0	0	0	0	0	0	0	0	0	0	0	0	2	0	1
500	0	0	630	2	0	1	0	0	1	0	0	0	1	0	0	0	0	0	0	0	0	0	0	0	0	0	0	2	0
502	0	0	665	4	0	1	0	0	2	1	0	0	0	0	0	0	0	0	0	0	0	0	0	0	0	0	0	2	0	1
505	0	0	545	2	1	1	0	0	1	0	0	0	0	0	0	0	0	0	1	0	0	0	0	0	0	0	0	2	0	1
507	0	0	569	1	1	1	0	0	1	0	0	0	0	0	0	0	0	0	0	0	1	0	0	0	0	0	0	2	0	1
510	0	0	683	3	1	1	0	0	1	1	0	0	0	0	0	0	0	0	0	0	0	0	0	0	0	0	0	2	0	1
512	0	0	873	2	0	1	0	0	1	0	0	0	0	0	0	0	1	0	0	0	0	0	0	0	0	0	0	2	0	2
516	0	0	1024	7	0	1	0	0	1	0	0	0	0	0	1	0	0	0	0	0	0	0	0	0	0	0	0	2	0	2
517	0	0	750	3	0	1	0	0	1	0	0	0	0	1	0	0	0	0	0	0	0	0	0	0	0	0	0	2	0	1
521	0	0	328	3	1	1	0	0	1	0	0	0	0	0	0	0	0	1	0	0	0	0	0	0	0	0	0	2	0	1
526	0	0	281	4	0	1	0	0	1	1	0	0	0	0	0	0	0	0	0	0	0	0	0	0	0	0	0	2	0	1
527	0	0	281	3	0	1	0	0	1	0	0	0	0	0	0	0	0	1	0	0	0	0	0	0	0	0	0	2	0	1
528	1	1	770	4	1	1	0	0	5	0	0	0	0	0	1	0	1	1	0	0	0	0	0	0	0	0	0	2	0	2
548	0	1	922	3	1	1	0	0	1	0	0	0	0	0	0	0	0	0	0	0	0	1	0	0	0	0	0	2	0	1
564	1	1	289	3	0	1	0	0	1	0	0	0	0	0	0	0	0	0	0	0	0	1	0	0	0	0	0	2	0
572	0	0	569	2	0	1	0	0	1	1	0	0	0	0	0	0	0	0	0	0	0	0	0	0	0	0	0	2	0	1
573	0	0	978	2	0	1	0	0	1	0	0	0	1	0	0	0	0	0	0	0	0	0	0	0	0	0	0	2	0	1
574	0	0	605	2	0	1	0	0	1	0	0	0	1	0	0	0	0	0	0	0	0	0	0	0	0	0	0	2	0
575	0	0	651	2	0	1	0	0	1	1	0	0	0	0	0	0	0	0	0	0	0	0	0	0	0	0	0	2	0	1
576	0	0	498	1	1	1	0	0	4	0	1	1	1	0	0	0	0	0	0	0	0	0	0	0	1	0	0	2	0	1
577	0	0	1105	3	0	1	0	0	3	0	0	0	0	0	0	0	0	0	0	0	1	1	0	1	0	0	0	2	0	2
578	0	0	1105	1	1	1	0	0	2	0	1	0	0	0	0	0	0	0	0	0	0	0	0	0	0	0	0	2	0	1
581	0	0	422	2	1	1	0	0	1	1	0	0	0	0	0	0	0	0	0	0	0	0	0	0	0	0	0	2	0	1
582	0	0	630	2	1	1	0	0	1	0	0	0	0	0	0	0	0	0	0	1	0	0	0	0	0	0	0	2	0	1
583	0	0	605	2	0	1	0	0	2	1	0	0	1	0	0	0	0	0	0	0	0	0	0	0	0	0	0	2	0	1
585	0	0	1051	1	1	1	0	0	1	0	0	0	0	0	0	0	0	1	0	0	0	0	0	0	0	0	0	2	0	1
586	0	0	970	2	0	1	0	0	1	0	0	1	0	0	0	0	0	0	0	0	0	0	0	0	0	0	0	2	0	1
589	0	0	1106	2	0	1	0	0	1	0	0	0	0	1	0	0	0	0	0	0	0	0	0	0	0	0	0	2	0	1
592	0	0	1051	2	1	1	0	0	2	0	0	0	0	0	0	0	0	0	0	0	0	0	0	1	1	0	0	2	0	1
593	0	0	545	4	0	1	0	0	1	0	0	0	0	0	0	0	0	1	0	0	0	0	0	0	0	0	0	2	0	1
594	0	0	630	2	0	1	0	0	2	0	0	0	0	0	0	0	0	0	0	0	1	1	0	0	0	0	0	2	0	1
595	0	0	898	3	0	1	0	0	3	1	0	0	0	0	1	0	0	1	0	0	0	0	0	0	0	0	0	2	0	1
596	0	0	980	3	0	1	0	0	1	1	0	0	0	0	0	0	0	0	0	0	0	0	0	0	0	0	0	2	0	1
597	0	0	875	3	0	1	0	0	1	0	0	0	0	0	0	0	1	0	0	0	0	0	0	0	0	0	0	2	0	1
601	0	0	139	2	1	1	0	0	2	0	1	0	0	0	0	0	0	1	0	0	0	0	0	0	0	0	0	2	0
604	0	0	182	3	1	1	0	0	1	0	0	0	0	0	0	0	0	1	0	0	0	0	0	0	0	0	0	2	0	1
607	0	0	192	2	0	1	0	0	1	0	0	0	0	0	0	0	0	1	0	0	0	0	0	0	0	0	0	2	0	1
608	0	0	137	2	1	1	0	0	1	0	0	1	0	0	0	0	0	0	0	0	0	0	0	0	0	0	0	2	0	1
609	0	0	342	5	1	0	0	1	1	0	0	0	0	0	1	0	0	0	0	0	0	0	0	0	0	0	0	2	0	1
611	0	0	168	1	1	1	0	0	1	0	0	0	0	0	0	0	0	0	0	0	0	0	0	0	0	1	0	2	0	1
613	0	0	652	2	1	1	0	0	2	0	0	0	0	0	0	1	0	0	0	1	0	0	0	0	0	0	0	2	0	1
614	0	0	149	8	1	1	0	0	1	0	0	0	0	0	0	0	0	0	0	0	0	0	0	0	1	0	0	2	0	1
617	0	0	244	1	1	1	0	0	1	1	0	0	0	0	0	0	0	0	0	0	0	0	0	0	0	0	0	2	0	1
620	1	1	274	1	1	1	0	0	1	0	0	0	0	0	0	0	0	0	0	0	0	0	0	0	1	0	0	2	0	2
638	1	1	244	7	1	1	0	0	1	0	0	0	0	0	0	0	1	0	0	0	0	0	0	0	0	0	0	2	0	2
639	1	1	259	1	1	1	0	0	1	0	0	0	0	1	0	0	0	0	0	0	0	0	0	0	0	0	0	2	0	2
642	1	1	274	6	1	1	0	0	1	0	0	1	0	0	0	0	0	0	0	0	0	0	0	0	0	0	0	2	0
646	1	1	365	2	1	1	0	0	1	0	0	0	0	0	0	0	0	1	0	0	0	0	0	0	0	0	0	2	0	1
647	1	1	365	2	1	1	0	0	2	0	0	0	0	0	1	0	0	1	0	0	0	0	0	0	0	0	0	2	0	1
651	1	1	260	2	1	1	0	0	2	0	0	0	0	0	0	0	0	0	0	1	1	0	0	0	0	0	0	2	0
652	1	1	365	1	1	1	0	0	1	0	0	0	0	0	0	0	0	0	0	0	0	0	0	0	1	0	0	2	0	1
669	0	0	113	1	1	1	0	0	2	0	0	0	0	0	0	0	0	0	0	0	0	1	0	0	0	0	0	2	0	1
670	0	0	271	2	1	1	0	0	1	0	0	0	0	0	0	0	0	1	0	0	0	0	0	0	0	0	0	2	0
674	0	0	1051	1	1	1	0	0	1	1	0	0	0	0	0	0	0	0	0	0	0	0	0	0	0	0	0	2	0	1
679	0	0	137	2	1	1	0	0	1	0	0	0	0	0	1	0	0	0	0	0	0	0	0	0	0	0	0	2	0
687	0	0	251	2	1	1	0	0	1	0	0	0	0	0	0	0	0	0	0	0	0	0	1	0	0	0	0	2	0	1
688	0	0	126	1	1	1	0	0	1	0	0	0	0	0	0	0	0	1	0	0	0	0	0	0	0	0	0	2	0	1
692	0	0	428	1	1	0	0	1	2	0	1	0	0	0	0	0	0	1	0	0	0	0	0	0	0	0	0	2	0
693	0	0	428	2	1	1	0	0	2	0	0	0	1	0	0	0	0	0	0	0	0	0	0	0	0	0	0	2	0	1
697	0	0	898	1	1	0	1	0	2	0	0	0	0	0	0	0	0	0	0	0	0	1	0	0	0	0	0	2	0
699	0	0	137	1	1	1	0	0	2	0	0	0	0	0	0	0	0	0	0	0	0	0	0	0	1	0	0	2	0	1
701	0	0	188	2	1	1	0	0	2	0	0	0	0	0	1	0	0	0	0	0	0	0	0	0	0	0	0	2	0	2
705	0	0	397	1	1	1	0	0	2	0	0	0	0	0	0	1	0	0	0	0	0	0	0	0	0	0	0	2	0	1
706	0	0	342	2	1	1	0	0	1	0	0	0	0	0	1	0	0	0	0	0	0	0	0	0	0	0	0	2	0
711	0	0	137	1	1	1	0	0	1	0	0	0	0	0	0	0	0	1	0	0	0	0	0	0	0	0	0	2	0	1
712	0	0	7	1	1	1	0	0	3	0	0	1	0	0	1	0	0	0	0	0	0	0	0	0	0	0	0	2	0	1
714	0	0	445	2	1	1	0	0	2	0	0	0	0	0	0	0	0	0	0	0	0	1	0	0	0	0	0	2	0	1
715	0	0	137	1	1	1	0	0	1	0	0	1	0	0	0	0	0	0	0	0	0	0	0	0	0	0	0	2	0
437	1	1	519	3	1	1	0	0	10	1	0	0	1	0	1	0	0	1	0	0	0	0	0	0	0	0	0	2	1
483	0	0	569	6	0	1	0	0	1	1	0	0	0	0	0	0	0	0	0	0	0	0	0	0	0	0	0	2	1
494	0	0	898	3	1	1	0	0	1	0	0	0	0	0	0	0	0	0	0	0	0	1	0	0	0	0	0	2	1
495	0	0	1247	2	0	1	0	0	1	0	0	0	0	0	0	1	0	0	0	0	0	0	0	0	0	0	0	2	1
503	0	0	1051	1	0	1	0	0	1	1	0	0	0	0	0	0	0	0	0	0	0	0	0	0	0	0	0	2	1
506	0	0	1222	1	0	1	0	0	1	0	0	1	0	0	0	0	0	0	0	0	0	0	0	0	0	0	0	2	1
509	0	0	750	8	0	1	0	0	1	0	0	0	0	0	1	0	0	0	0	0	0	0	0	0	0	0	0	2	1
511	0	0	1169	6	0	1	0	0	2	0	0	0	0	0	0	0	0	0	0	0	0	0	1	0	0	0	0	2	1
514	0	0	1051	2	1	1	0	0	1	0	0	0	0	0	0	1	0	0	0	0	0	0	0	0	0	0	0	2	1
519	0	0	418	1	0	1	0	0	1	0	0	0	0	0	0	0	0	0	0	0	0	1	0	0	0	0	0	2	1
520	0	0	237	2	1	1	0	0	1	1	0	0	0	0	0	0	0	0	0	0	0	0	0	0	0	0	0	2	1
523	0	0	202	1	1	1	0	0	1	0	0	0	0	0	0	0	1	0	0	0	0	0	0	0	0	0	0	2	1
525	0	0	141	1	1	1	0	0	1	0	0	0	0	1	0	0	0	0	0	0	0	0	0	0	0	0	0	2	1
542	1	1	244	1	2	1	0	0	1	0	0	0	0	0	1	0	0	0	0	0	0	0	0	0	0	0	0	2	1
579	0	0	822	2	0	1	0	0	1	0	0	0	0	0	0	0	1	0	0	0	0	0	0	0	0	0	0	2	1
580	0	0	980	2	0	1	0	0	1	0	0	0	1	0	0	0	0	0	0	0	0	0	0	0	0	0	0	2	1
584	0	0	626	2	0	1	0	0	1	0	0	0	0	0	0	0	0	0	0	0	0	0	0	0	0	1	0	2	1
587	0	0	1051	2	0	1	0	0	1	0	1	0	0	0	0	0	0	0	0	0	0	0	0	0	0	0	0	2	1
590	0	0	418	1	0	1	0	0	1	0	0	0	0	0	0	0	1	0	0	0	0	0	0	0	0	0	0	2	1
612	0	0	445	2	1	1	0	0	1	0	0	0	0	0	0	0	0	1	0	0	0	0	0	0	0	0	0	2	1
619	0	0	137	3	1	1	0	0	1	0	0	0	0	0	0	0	0	0	0	0	0	1	0	0	0	0	0	2	1
640	1	1	259	2	1	1	0	0	1	0	0	0	1	0	0	0	0	0	0	0	0	0	0	0	0	0	0	2	1
653	1	1	790	1	0	1	0	0	4	0	0	0	0	0	1	0	0	1	0	0	0	0	0	0	0	0	0	2	1
672	0	0	342	1	1	1	0	0	2	0	0	0	0	0	0	0	0	0	0	0	0	0	0	0	1	0	0	2	1
675	0	0	137	2	1	1	0	0	3	0	0	0	0	0	0	0	0	0	0	0	0	0	0	0	1	0	0	2	1
683	0	0	137	2	1	0	1	0	1	0	0	0	0	0	0	0	0	0	1	0	0	0	0	0	0	0	0	2	1
686	0	0	328	1	1	1	0	0	3	0	0	0	0	0	0	0	0	0	0	0	0	0	0	0	1	0	0	2	1
690	0	0	630	1	1	0	0	1	3	0	0	0	0	0	0	0	0	0	0	0	0	0	0	0	1	0	0	2	1
522	0	0	398	1	1	1	0	0	1	0	0	0	0	0	1	0	0	0	0	0	0	0	0	0	0	0	0	2	2
352	1	1	299	1	1	1	0	0	1	0	0	0	0	1	0	0	0	0	0	0	0	0	0	0	0	0	1	0	0	1
372	1	1	342	1	1	1	0	0	1	0	0	0	0	0	0	0	1	0	0	0	0	0	0	0	0	0	1	0	0	2
381	1	1	457	2	1	1	0	0	1	0	0	0	0	0	1	0	0	0	0	0	0	0	0	0	0	0	1	0	0	2
186	1	1	809	1	0	1	0	0	1	0	0	0	1	0	0	0	0	0	0	0	0	0	0	0	0	0	1	0	1
194	1	1	289	3	2	0	1	0	1	0	0	0	0	1	0	0	0	0	0	0	0	0	0	0	0	0	1	0	1
200	1	1	396	12	2	1	0	0	1	0	0	0	0	0	0	1	0	0	0	0	0	0	0	0	0	0	1	0	1
244	0	1	1023	1	0	1	0	0	1	0	0	0	0	0	0	0	0	0	1	0	0	0	0	0	0	0	1	0	1
291	1	1	427	7	2	0	1	0	1	0	0	0	0	0	1	0	0	0	0	0	0	0	0	0	0	0	1	0	1
380	1	1	1056	3	0	1	0	0	1	0	0	0	1	0	0	0	0	0	0	0	0	0	0	0	0	0	1	0	1
414	0	1	501	1	0	1	0	0	1	0	0	0	0	0	0	0	1	0	0	0	0	0	0	0	0	0	1	0	1
105	0	1	922	3	1	1	0	0	1	0	0	0	0	0	0	0	0	0	0	0	0	0	0	0	1	0	1	0	2
191	0	1	1056	1	1	1	0	0	1	0	0	0	0	0	0	0	0	0	0	0	1	0	0	0	0	0	1	1	0
208	0	1	1030	2	1	1	0	0	1	0	0	0	0	0	0	0	0	0	0	0	0	1	0	0	0	0	1	1	0
227	1	1	305	2	0	1	0	0	1	1	0	0	0	0	0	0	0	0	0	0	0	0	0	0	0	0	1	1	0	2
255	1	1	249	2	1	1	0	0	1	0	0	0	0	0	0	0	0	1	0	0	0	0	0	0	0	0	1	1	0
256	1	1	258	2	2	1	0	0	1	0	0	0	0	0	1	0	0	0	0	0	0	0	0	0	0	0	1	1	0	2
299	1	1	396	1	1	1	0	0	1	0	0	0	0	0	0	0	0	0	0	0	1	0	0	0	0	0	1	1	0	2
333	0	1	661	4	1	1	0	0	1	0	0	0	0	1	0	0	0	0	0	0	0	0	0	0	0	0	1	1	0	1
337	1	1	265			1	0	0	1	0	0	0	0	0	0	0	0	0	0	1	0	0	0	0	0	0	1	1	0
342	0	0	550	3	1	1	0	0	2	1	0	0	0	0	1	0	0	0	0	0	0	0	0	0	0	0	1	1	0	1
343	0	0	549	1	1	1	0	0	3	0	1	0	0	0	0	0	0	1	1	0	0	0	0	0	0	0	1	1	0
346	0	0	1051	1	0	1	0	0	1	0	0	0	0	0	1	0	0	0	0	0	0	0	0	0	0	0	1	1	0	1
349	0	0	455	2	0	1	0	0	1	0	0	0	0	0	1	0	0	0	0	0	0	0	0	0	0	0	1	1	0	1
350	0	0	605	2	0	1	0	0	2	1	0	1	0	0	0	0	0	0	0	0	0	0	0	0	0	0	1	1	0	1
354	0	0	137	2	0	1	0	0	1	1	0	0	0	0	0	0	0	0	0	0	0	0	0	0	0	0	1	1	0
358	0	0	342	2	0	1	0	0	1	0	1	0	0	0	0	0	0	0	0	0	0	0	0	0	0	0	1	1	0	1
361	0	0	1051	1	0	0	1	0	1	0	0	0	0	0	1	0	0	0	0	0	0	0	0	0	0	0	1	1	0
370	0	0	777	6	1	1	0	0	1	0	0	0	0	1	0	0	0	0	0	0	0	0	0	0	0	0	1	1	0
383	0	1	372	2	0	1	0	0	1	0	0	0	0	0	0	0	0	0	0	0	0	1	0	0	0	0	1	1	0	5
416	0	1	520	1	0	1	0	0	8	0	0	0	0	0	0	0	0	0	0	0	0	1	0	1	1	0	1	1	0
417	0	1	440	1	0	1	0	0	1	0	0	0	1	0	0	0	0	0	0	0	0	0	0	0	0	0	1	1	0
430	1	1	265	5	1	1	0	0	1	0	0	0	0	0	0	0	0	0	0	0	0	0	0	0	1	0	1	1	0	2
435	1	1	274	2	1	1	0	0	1	0	0	0	0	0	0	0	0	0	0	0	0	0	0	0	1	0	1	1	0
457	0	1	792	4	1	1	0	0	10	0	0	0	0	0	1	0	0	0	0	0	0	0	0	0	0	0	1	2	0	1
501	0	0	1051	1	0	1	0	0	1	0	0	0	0	0	0	0	0	0	0	0	0	1	0	0	0	0	1	2	0
530	1	1	274	1	0	1	0	0	1	0	0	0	0	0	0	1	0	0	0	0	0	0	0	0	0	0	1	2	0	2
534	1	1	402	1	1	1	0	0	1	0	0	0	0	0	0	0	0	0	0	0	0	1	0	0	0	0	1	2	0	2
538	1	1	342	2	1	1	0	0	6	0	0	0	1	1	1	0	0	0	0	0	0	0	0	0	0	0	1	2	0	2
559	1	1	365	3	1	1	0	0	2	0	0	0	0	0	0	0	1	0	0	0	0	0	0	0	0	0	1	2	0	2
606	0	0	607	1	0	1	0	0	1	0	1	0	0	0	0	0	0	0	0	0	0	0	0	0	0	0	1	2	0	1
615	0	0	659	6	1	1	0	0	1	0	0	0	0	0	0	0	0	1	0	0	0	0	0	0	0	0	1	2	0
621	1	1	967	1	1	1	0	0	1	0	0	0	0	0	0	0	0	0	0	0	0	0	0	0	1	0	1	2	0	1
623	1	1	334	2	1	1	0	0	1	0	0	0	0	0	0	0	0	0	0	0	0	1	0	0	0	0	1	2	0
625	1	1	274	2	1	1	0	0	1	0	0	0	0	0	0	0	0	0	0	0	1	0	0	0	0	0	1	2	0
626	0	1	1056	6	0	1	0	0	1	0	0	0	0	0	0	0	0	0	0	0	0	0	0	0	1	0	1	2	0	1
627	1	1	263	3	1	1	0	0	1	0	0	0	0	0	1	0	0	0	0	0	0	0	0	0	0	0	1	2	0
628	1	1	334	3	1	1	0	0	1	0	0	0	1	0	0	0	0	0	0	0	0	0	0	0	0	0	1	2	0
629	1	1	334	5	1	1	0	0	1	0	0	1	0	0	0	0	0	0	0	0	0	0	0	0	0	0	1	2	0	2
630	1	1	263	2	1	1	0	0	2	0	0	0	1	0	0	0	0	0	0	0	0	0	0	0	1	0	1	2	0	2
632	1	1	274	1	1	1	0	0	1	0	0	0	0	0	1	0	0	0	0	0	0	0	0	0	0	0	1	2	0	2
641	1	1	244	4	1	1	0	0	1	0	0	0	0	0	1	0	0	0	0	0	0	0	0	0	0	0	1	2	0
645	1	1	334	5	1	1	0	0	2	0	0	0	0	0	0	0	1	0	0	0	0	0	0	0	0	0	1	2	0	2
656	1	1	375	1	1	1	0	0	2	0	0	0	0	1	1	0	0	0	0	0	0	0	0	0	0	0	1	2	0	1
657	1	1	375	2	0	1	0	0	1	0	0	0	0	0	1	0	0	0	0	0	0	0	0	0	0	0	1	2	0
677	0	0	137	3	0	1	0	0	1	0	0	0	1	0	0	0	0	0	0	0	0	0	0	0	0	0	1	2	0
684	0	0	205	1	1	1	0	0	1	0	0	0	0	0	0	0	0	0	0	0	0	0	0	0	1	0	1	2	0	2
691	0	0	605	2	1	0	0	1	8	0	0	0	0	0	0	0	0	0	0	0	0	1	0	0	1	0	1	2	0	1
694	0	0	179	7	1	0	0	1	1	0	0	0	0	0	0	0	0	1	0	0	0	0	0	0	0	0	1	2	0
695	0	0	491	3	1	0	1	0	1	0	0	0	0	0	0	0	0	0	0	0	0	1	0	0	0	0	1	2	0	1
698	0	0	125	3	1	1	0	0	1	0	0	0	0	0	0	0	0	0	0	0	0	1	0	0	0	0	1	2	0
700	0	0	342	1	1	1	0	0	1	0	0	0	0	0	0	0	0	0	0	0	0	1	0	0	0	0	1	2	0
704	0	0	324	3	1	0	0	1	2	0	0	0	1	0	0	0	0	0	0	0	0	0	0	0	0	0	1	2	0
707	0	0	490	1	0	1	0	0	2	1	0	0	0	0	0	0	0	0	0	0	0	0	0	0	0	0	1	2	0
708	0	0	518	3	0	1	0	0	1	0	0	0	0	0	0	0	0	0	0	0	0	1	0	0	0	0	1	2	0
709	0	0	342	2	1	1	0	0	1	0	0	0	0	0	0	0	0	0	0	1	0	0	0	0	0	0	1	2	0	1
713	0	0	137	3	1	1	0	0	1	0	0	0	0	0	0	1	0	0	0	0	0	0	0	0	0	0	1	2	0	1
717	0	0	165	1	1	1	0	0	2	0	0	0	0	1	0	0	0	0	0	0	0	0	0	0	0	0	1	2	0
718	0	0	137	3	1	1	0	0	1	0	0	0	0	0	0	0	0	0	0	0	0	0	0	0	1	0	1	2	0
719	0	0	141	4	1	0	0	1	1	0	0	0	0	0	0	0	0	0	0	0	0	0	0	1	0	0	1	2	0

## Sheet: Study variable list
Phase name	Step name	Step number	Field number	Field type	Variable name	Field label	Optiongroup name
Patient characteristics	Clinical presentation	10	2	radio	ethnicity	ethnicity	ethnicity
Patient characteristics	Clinical presentation	10	6	radio	Infected_in_the_Amazon?	Infected_in_the_Amazon?	Yes/No
Patient characteristics	Clinical presentation	10	8	numeric	Altitude_of_presumed_place of_infection_in_meters	Altitude_of_presumed_place of_infection_in_meters
Patient characteristics	Clinical presentation	10	14	numeric	Health_seeking_delay	Health seeking delay
Patient characteristics	Clinical presentation	10	15	radio	Unit	Weeks months years	unit
Patient characteristics	Clinical presentation	10	16	radio	Lesion_type	Lesion types	Yes/No
Patient characteristics	Clinical presentation	10	18	numeric	Number_of_lesions	Number of lesions
Patient characteristics	Clinical presentation	10	19	radio	Body_location	Body locations	Yes/No
Laboratory results	Microscopy result	14	1	radio	microscopy_result	Microscopy result	Positive/Negative
Laboratory results	PCR	26	1	radio	pcr_result	PCR result	Positive/Negative
Laboratory results	Species from Cyt B amplificacion	32	1	radio	species_cyt_b_amplificacion	Species Cyt B	Species
Laboratory results	qPCR result	36	5	radio	qpcr_result	qPCR result	Positive/Negative
Laboratory results	qPCR	35	3	numeric	ct_18s_rdna_leishmania	CT 18S r DNA Leishmania
Laboratory results	qPCR	35	4	numeric	ct_human_tnf	CT human TNF

## Sheet: Field options
Option group	Option	Value
Ethnicity	Mestizo	0
Ethnicity	Amerindian	1
Positive/Negative	Positive	0
Positive/Negative	Negative	1
Positive/Negative	Unknown	2
Yes/No	yes	1
Yes/No	No	0
Unit	Weeks	0
Unit	Months	1
Unit	Years	2
Species	L guyanensis	1
Species	L braziliensis	2
Species	L lainsoni	5
